# Supplementary material for: Draft genome sequence, annotation and SSR mining data of Oryctes rhinoceros Linn. (Coleoptera: Scarabaeidae), the coconut rhinoceros beetle
Source: Data Brief. 2021 Sep 29;38:107424. doi: 10.1016/j.dib.2021.107424 (PMC8503585; doi:10.1016/j.dib.2021.107424)
Supplement: Supplementary file 1 — S1: Summary of repetitive elements in the assembled genome of Oryctes rhinoceros. [file mmc1.xls]

## Sheet: Sheet1
Supplementary File S1. Summary of repetitive elements in the assembled genome of Oryctes rhinoceros
		Elements	Number	Length	Percentage of sequence
		SINEs	540	50437	0.01
		LINEs	65718	12624012	3.1
		LINE1	823	68023	0.02
		LINE2	13667	2525616	0.68
		L3/CR1	8632	1881875	0.51
		LTR elements	8113	1931019	0.52
		ERV_classII	4	1409	0
		DNA elements	205056	35181291	9.45
		hAT-Charlie	2664	442251	0.12
		TcMar-Tigger	2586	380503	0.1
		Total intersprersed repeats		88502606	23.77
		Simple repeats	69826	2765613	0.74
		Satellites	403	55038	0.01
		Low complexity	12985	603673	0.16
		Unclassified:	265880	38715847	10.4
